# Supplementary material for: Blue Honeysuckle (Lonicera caerulea L.) Polyphenol Extract Inhibits α-Glucosidase Activity and Modulates Glucose Transport in Caco-2 Cells
Source: Molecules. 2026 Jun 18;31(12):2146. doi: 10.3390/molecules31122146 (PMC13304497; doi:10.3390/molecules31122146)
Supplement: Supplementary file 1 [file molecules-31-02146-s001.zip]

Archive with 1 entries (1 files):
- molecules-4358343-supplementary.pdf
